# Supplementary material for: Virally Suppressed People Living with HIV Who Use Opioids Have Diminished Latency Reversal
Source: Viruses. 2023 Feb 1;15(2):415. doi: 10.3390/v15020415 (PMC9961149; doi:10.3390/v15020415)
Supplement: Supplementary file 1 [file viruses-15-00415-s001.zip]

Archive with 3 entries (3 files):
- supplementary figure S1.eps
- supplementary figure S2.eps
- viruses-2145071-table S1.pdf
